# Supplementary material for: Destabilizing COXIV in Müller Glia Increases Retinal Glycolysis and Alters Scotopic Electroretinogram
Source: Cells. 2022 Nov 24;11(23):3756. doi: 10.3390/cells11233756 (PMC9737073; doi:10.3390/cells11233756)
Supplement: Supplementary file 1 [file cells-11-03756-s001.zip]

Archive with 1 entries (1 files):
- cells-1998852-supplementary.pdf
